# Supplementary material for: Cefsulodin and Vancomycin: A Supplement for Chromogenic Coliform Agar for Detection of Escherichia coli and Coliform Bacteria from Different Water Sources
Source: Microorganisms. 2022 Dec 16;10(12):2499. doi: 10.3390/microorganisms10122499 (PMC9783415; doi:10.3390/microorganisms10122499)
Supplement: Supplementary file 1 [file microorganisms-10-02499-s001.zip]

Archive with 3 entries (2 files):
- microorganisms-2108105-supplementary/
- microorganisms-2108105-supplementary/Table S1_water_samples_calculations.xlsx
- microorganisms-2108105-supplementary/Table S2_relative_trueness_data.xlsx
