# Supplementary material for: Cefsulodin and Vancomycin: A Supplement for Chromogenic Coliform Agar for Detection of Escherichia coli and Coliform Bacteria from Different Water Sources
Source: Microorganisms. 2022 Dec 16;10(12):2499. doi: 10.3390/microorganisms10122499 (PMC9783415; doi:10.3390/microorganisms10122499)
Supplement: Supplementary file 1 [file microorganisms-10-02499-s001.zip › microorganisms-2108105-supplementary/Table S1_water_samples_calculations.xlsx]

## Sheet: calculation
Sample	colony	appearance on CCA with supplement	lactose	oxidase	MALDI-TOF	group
	1	beige	negative	negative	Serratia quinivorans	b
	2	pink	positive	negative	Lelliottia amnigena	a			sum a	7
	3	beige	negative	negative	Serratia fonticola	b			sum b	2		group	CCA with supplement	CCA without supplement
	4	pink	positive	negative	Lelliottia amnigena	a			sum c	0		a	148	128
	5	pink	positive	negative	Lelliottia amnigena	a			sum d	0		b	32	22
	6	pink	positive	negative	Lelliottia amnigena	a						c	1	5
	7	pink	positive	negative	Lelliottia amnigena	a						d	70	183
	8	pink	positive	negative	Buttiauxella agrestis	a						sum	251	338
	9	pink	positive	negative	Buttiauxella agrestis	a
P1	colony	appearance on CCA without supplement	lactose	oxidase	MALDI-TOF	group
	1	pink	positive	negative	Lelliottia amnigena	a							CCA with supplement	CCA without supplement
	2	beige	positive	negative	Lelliottia amnigena	b			sum a	6		sum (a+c)	149	133
	3	pink	positive	negative	Lelliottia amnigena	a			sum b	3		sum(b+d)	102	205
	4	beige	negative	negative	Serratia liquefaciens	b			sum c	0		sum(a+b)	180	150
	5	pink	positive	negative	Lelliottia amnigena	a			sum d	0		sum(c+d)	71	188
	6	pink	positive	negative	Lelliottia amnigena	a
	7	pink	positive	negative	Lelliottia amnigena	a
	8	pink	positive	negative	Lelliottia amnigena	a
	9	beige	positive	negative	gram-negativ rod-shaped	b
Sample	colony	appearance on CCA with supplement	lactose	oxidase	MALDI-TOF	group								Sensitivity (reference prcedure) [%]	85.3333
	1	pink	positive	negative	Rahnella aquatilis	a								Sensitivity (alternative prcedure) [%]	82.2222
	2	pink	positive	negative	Buttiauxella agrestis	a
	3	pink	positive	negative	Serratia plymuthica	a			sum a	26				Specificity (reference procedure) [%]	97.3404
	4	pink	positive	negative	Rahnella aquatilis	a			sum b	5				Specificity (alternative procedure) [%]	98.5915
	5	pink	positive	negative	Buttiauxella agrestis	a			sum c	0
	6	pink	positive	negative	Rahnella aquatilis	a			sum d	4				False-positive rate (ref. Procedure) [%]	3.7594
	7	pink	positive	negative	Rahnella aquatilis	a								False-positive rate (altern. Procedure) [%]	0.671141
	8	red	negative	negative	Serratia marcescens	a
	9	beige	negative	negative	Seratia liquefaciens	b								False-negative rate (ref. Procedure) [%]	10.7317
	10	pink	positive	negative	Rahnella aquatilis	a								False-negative rate (altern. Procedure) [%]	31.3725
	11	pink	positive	negative	gram-negativ rod-shaped	a
	12	pink	positive	negative	Rahnella aquatilis	a								Selectivity (reference prcedure) [%]	37.8698
	13	beige	negative	negative	Serratia ficaria	b								Selectivity (alternative prcedure) [%]	58.9641
	14	colourless	negative	negative	Acinetobacter calcoaceticus	d
	15	colourless	negative	negative	Acinetobacter calcoaceticus	d
	16	blue	positive	negative	Escherichia coli	a
	17	pink	positive	negative	Enterobacter cloacae	a
	18	pink	negative	positive	Aeromonas salmonicida/bestiarum	d
	19	pink	positive	negative	Enterobacter cloacae	a
	20	pink	positive	negative	Buttiauxella agrestis	a
	21	pink	positive	negative	Pantotea ananatis	a
	22	beige	negative	negative	Serratia ficaria	b
	23	colourless	negative	positive	Pseudomonas fluorescens	d
	24	pink	positive	negative	Buttiauxella agrestis	a
	25	pink	positive	negative	Rahnella aquatilis	a
	26	beige	negative	negative	Pantotea agglomerans	b
	27	pink	positive	negative	Serratia plymuthica	a
	28	beige	negative	negative	Pantotea agglomerans	b
	29	pink	positive	negative	Raoultella ornithinolytica	a
	30	pink	positive	negative	Serratia plymuthica	a
	31	blue	positive	negative	Escherichia coli	a
	32	pink	positive	negative	Serratia plymuthica	a
	33	pink	positive	negative	Pantotea agglomerans	a
	34	pink	positive	negative	Buttiauxella agrestis	a
	35	pink	positive	negative	Rahnella aquatilis	a
P2	colony	appearance on CCA without supplement	lactose	oxidase	MALDI-TOF	group
	1	pink	positive	negative	Serratia plymuthica	a
	2	beige	positive	negative	Bacillus altitudinis/pumilus	d			sum a	15
	3	yellow	positive	negative	Bacillus megaterium	d			sum b	0
	4	beige	positive	negative	Bacillus altitudinis/pumilus	d			sum c	0
	5	pink	positive	negative	Serratia plymuthica	a			sum d	19
	6	colourless	positive	negative	Bacillus subtilis/amyloliquefaciens/vallismortis	d
	7	yellow	positive	negative	Bacillus megaterium	d
	8	beige	positive	negative	Bacillus Iichiformis	d
	9	beige	positive	negative	Bacillus subtilis/amyloliquefaciens/vallismortis	d
	10	pink	positive	negative	Serratia plymuthica	a
	11	pink	negative	positive	Aeromonas salmonicida/bestiarum	d
	12	beige	negative	positive	Bacillus simplex	d
	13	pink	negative	negative	Buttiauxella agrestis	a
	14	red	positive	negative	Enterobacter cancerogenus	a
	15	pink	positive	negative	Rahnella aquatilis	a
	16	blue	positive	negative	Escherichia coli	a
	17	pink	negative	negative	Serratia plymuthica	a
	18	pink	positive	positive	Citrobacter braakii	a
	19	pink	negative	negative	Serratia liquefaciens	a
	20	yellow	positive	negative	Bacillus megaterium	d
	21	pink	positive	negative	Serratia plymuthica	a
	22	pink	negative	positive	Aeromonas salmonicida/bestiarum	d
	23	pink	negative	positive	Buttiauxella agrestis	a
	24	pink	positive	negative	Serratia plymuthica	a
	25	pink	positive	negative	Rahnella aquatilis	a
	26	beige	positive	negative	Bacillus altitudinis/pumilus	d
	27	beige	positive	negative	Bacillus altitudinis/pumilus	d
	28	yellow	positive	negative	Enterococcus casseliflavus	d
	29	pink	positive	negative	Raultella planticola	a
	30	beige	positive	negative	Bacillus altitudinis/pumilus	d
	31	beige	negative	positive	Bacillus simplex	d
	32	beige	negative	positive	Bacillus simplex	d
	33	beige	negative	positive	Bacillus simplex	d
	34	colourless	negative	positive	Pseudomonas putida	d
Sample	colony	appearance on CCA with supplement	lactose	oxidase	MALDI-TOF	group
	1	colourless	negative	negative	Acinetobacter seifertii	d
	2	pink	positive	negative	Serratia fonticola	a			sum a	3
	3	pink	positive	negative	Serratia fonticola	a			sum b	0
	4	pink	positive	negative	Serratia fonticola	a			sum c	0
	5	colourless	negative	negative	Acinetobacter seifertii	d			sum d	7
	6	colourless	negative	negative	Acinetobacter seifertii	d
	7	colourless	negative	negative	Acinetobacter ursingii	d
	8	colourless	negative	positive	Pseudomonas fluorescens	d
	9	colourless	negative	negative	Acinetobacter ursingii	d
	10	colourless	negative	negative	gram-negativ rod-shaped	d
P3	colony	appearance on CCA without supplement	lactose	oxidase	MALDI-TOF	group
	1	colourless	negative	negative	Acinetobacter ursingii	d
	2	colourless	negative	negative	Acinetobacter ursingii	d			sum a	3
	3	colourless	negative	negative	Acinetobacter ursingii	d			sum b	0
	4	colourless	negative	negative	Bacillus cereus group	d			sum c	0
	5	beige	negative	positive	Bacillus altitudinis/pumilus	d			sum d	13
	6	beige	negative	positive	Bacillus altitudinis/pumilus	d
	7	colourless	negative	negative	Acinetobacter ursingii	d
	8	pink	positive	positive	gram-negativ rod-shaped	d
	9	colourless	negative	negative	Acinetobacter seifertii	d
	10	colourless	negative	negative	Acinetobacter ursingii	d
	11	colourless	negative	negative	Acinetobacter ursingii	d
	12	pink	positive	negative	Enterobacter ludwigii	a
	13	beige	negative	negative	Bacillus altitudinis/pumilus	d
	14	pink	positive	negative	Citrobacter braakii	a
	15	colourless	negative	negative	Acinetobacter ursingii	d
	16	pink	positive	negative	Enterobacter cloacae	a
Sample	colony	appearance on CCA with supplement	lactose	oxidase	MALDI-TOF	group
	1	colourless	negative	positive	Pseudomonas fluorescens	d
	2	pink	positive	negative	Raultella terrigena	a			sum a	11
	3	pink	positive	negative	Serratia fonticola	a			sum b	1
	4	pink	positive	negative	gram-negativ rod-shaped	a			sum c	0
	5	pink	positive	negative	Rahnella aquatilis	a			sum d	2
	6	beige	negative	negative	Serratia liquefaciens	b
	7	pink	positive	negative	Serratia fonticola	a
	8	beige	negative	negative	gram-negativ rod-shaped	d
	9	pink	positive	negative	Buttiauxella agrestis	a
	10	pink	positive	negative	Buttiauxella agrestis	a
	11	pink	positive	negative	Rahnella aquatilis	a
	12	pink	positive	negative	Rahnella aquatilis	a
	13	pink	positive	negative	Rahnella aquatilis	a
	14	pink	positive	negative	Erwinia rhapontici	a
P4	colony	appearance on CCA without supplement	lactose	oxidase	MALDI-TOF	group
	1	pink	positive	negative	gram-negativ rod-shaped	a			sum a	7
	2	pink	positive	negative	Serratia fonticola	a			sum b	1
	3	beige	negative	negative	Serratia liquefaciens	b			sum c	1
	4	pink	positive	negative	gram-negativ rod-shaped	a			sum d	2
	5	pink	positive	positive	Rahnella aquatilis	a
	6	blue	positive	positive	Rhodococcus opacus	c
	7	pink	positive	negative	Serratia plymuthica	a
	8	pink	positive	positive	Serratia liquefaciens	a
	9	pink	positive	negative	Serratia plymuthica	a
	10	beige	negative	negative	gram-negativ rod-shaped	d
	11	beige	negative	positive	Pseudomonas fluorescens	d
Sample	colony	appearance on CCA with supplement	lactose	oxidase	MALDI-TOF	group
	1	beige	negative	negative	Serratia quinivorans	b
	2	pink	positive	negative	Serratia quinivorans	a			sum a	10
	3	pink	positive	negative	Ewingella americana	a			sum b	5
	4	pink	positive	negative	gram-negativ rod-shaped	a			sum c	0
	5	pink	positive	negative	Buttiauxella agrestis	a			sum d	0
	6	pink	positive	negative	Rahnella aquatilis	a
	7	pink	positive	negative	gram-negativ rod-shaped	a
	8	beige	negative	negative	Serratia liquefaciens	b
	9	beige	negative	negative	Serratia fonticola	b
	10	beige	negative	negative	Serratia liquefaciens	b
	11	pink	positive	negative	gram-negativ rod-shaped	a
	12	pink	positive	negative	Ewingella americana	a
	13	pink	positive	negative	Serratia quinivorans	a
	14	beige	negative	negative	Serratia liquefaciens	b
	15	pink	positive	negative	Ewingella americana	a
P5	colony	appearance on CCA without supplement	lactose	oxidase	MALDI-TOF	group
	1	pink	positive	negative	gram-negativ rod-shaped	a
	2	beige	negative	negative	Serratia fonticola	b			sum a	13
	3	pink	negative	negative	gram-negativ rod-shaped	a			sum b	5
	4	beige	negative	negative	Serratia fonticola	b			sum c	0
	5	beige	negative	negative	Serratia liquefaciens	b			sum d	0
	6	pink	positive	negative	Ewingella americana	a
	7	pink	positive	negative	gram-negativ rod-shaped	a
	8	pink	positive	negative	Buttiauxella agrestis	a
	9	pink	positive	negative	gram-negativ rod-shaped	a
	10	pink	positive	negative	Ewingella americana	a
	11	blue	positive	negative	Serratia liquefaciens	a
	12	pink	positive	negative	Buttiauxella agrestis	a
	13	pink	positive	negative	Buttiauxella agrestis	a
	14	pink	positive	negative	Buttiauxella agrestis	a
	15	beige	negative	negative	Serratia liquefaciens	b
	16	pink	positive	negative	Ewingella americana	a
	17	beige	negative	negative	Serratia fonticola	b
	18	pink	positive	negative	Serratia quinivorans	a
Sample	colony	appearance on CCA with supplement	lactose	oxidase	MALDI-TOF	group
	1	pink	positive	negative	Serratia fonticola	a			sum a	6
	2	pink	positive	negative	Buttiauxella agrestis	a			sum b	1
	3	pink	positive	negative	Serratia fonticola	a			sum c	0
	4	pink	positive	negative	Buttiauxella agrestis	a			sum d	0
	5	pink	positive	negative	Serratia fonticola	a
	6	colourless	positive	negative	Serratia liquefaciens	b
	7	pink	positive	negative	Serratia fonticola	a
P6	colony	appearance on CCA without supplement	lactose	oxidase	MALDI-TOF	group
	1	beige	positive	negative	Buttiauxella agrestis	b
	2	red	negative	positive	Aeromonas salmonicida/bestiarum	d
	3	beige	negative	positive	Bacillus simplex	d			sum a	4
	4	pink	positive	negative	Buttiauxella agrestis	a			sum b	2
	5	colourless	negative	positive	Bacillus simplex	d			sum c	0
	6	beige	negative	negative	Bacillus simplex	d			sum d	8
	7	beige	negative	negative	Bacillus cereus group	d
	8	beige	negative	negative	Bacillus cereus group	d
	9	blue	positive	negative	Escherichia coli	a
	10	beige	negative	positive	Bacillus simplex	d
	11	pink	positive	negative	Rahnella aquatilis	a
	12	beige	negative	positive	Bacillus simplex	d
	13	beige	positive	negative	Serratia fonticola	b
	14	pink	positive	negative	Serratia fonticola	a
Sample	colony	appearance on CCA with supplement	lactose	oxidase	MALDI-TOF	group
	1	pink	positive	negative	Raultella terrigena	a
	2	pink	positive	negative	Citrobacter werkmanii	a			sum a	3
	3	yellow	negative	positive	Pseudomonas chlororaphis	d			sum b	0
	4	yellow	negative	positive	Pseudomonas chlororaphis	d			sum c	0
	5	colourless	negative	positive	Pseudomonas putida	d			sum d	8
	6	colourless	negative	positive	Pseudomonas fragi	d
	7	yellow	negative	positive	Pseudomonas chlororaphis	d
	8	yellow	negative	positive	Pseudomonas chlororaphis	d
	9	pink	positive	negative	Serratia fonticola	a
	10	yellow	negative	positive	Pseudomonas chlororaphis	d
	11	yellow	negative	positive	Pseudomonas chlororaphis	d
P7	colony	appearance on CCA without supplement	lactose	oxidase	MALDI-TOF	group
	1	colourless	negative	positive	Pseudomonas fragi	d
	2	yellow	negative	positive	Pseudomonas chlororaphis	d			sum a	4
	3	pink	negative	negative	Serratia quinivorans	a			sum b	1
	4	pink	positive	negative	Pantotea agglomerans	a			sum c	0
	5	beige	negative	negative	Serratia liquefaciens	b			sum d	6
	6	pink	positive	negative	Pantotea agglomerans	a
	7	blue	positive	negative	Escherichia coli	a
	8	colourless	negative	positive	Pseudomonas fluorescens	d
	9	colourless	negative	positive	Pseudomonas chlororaphis	d
	10	colourless	negative	positive	Pseudomonas fluorescens	d
	11	colourless	negative	positive	Pseudomonas fluorescens	d
Sample	colony	appearance on CCA with supplement	lactose	oxidase	MALDI-TOF	group
	1	colourless	negative	positive	Pseudomonas fluorescens	d
	2	colourless	negative	positive	Pseudomonas fluorescens	d			sum a	3
	3	pink	positive	negative	Rahnella aquatilis	a			sum b	0
	4	colourless	negative	negative	Acinetobacter calcoaceticus	d			sum c	0
	5	pink	positive	negative	Rahnella aquatilis	a			sum d	8
	6	colourless	negative	positive	Pseudomonas fluorescens	d
	7	colourless	negative	negative	Acinetobacter calcoaceticus	d
	8	colourless	negative	positive	Pseudomonas fluorescens	d
	9	pink	positive	negative	Pectobacterium carotovorum	a
	10	colourless	negative	positive	Pseudomonas mosselii	d
	11	colourless	negative	positive	gram-negativ rod-shaped	d
P8	colony	appearance on CCA without supplement	lactose	oxidase	MALDI-TOF	group
	1	colourless	negative	positive	Pseudomonas fluorescens	d
	2	colourless	negative	positive	Pseudomonas fluorescens	d			sum a	0
	3	red	positive	positive	Aeromonas salmonicida/bestiarum	d			sum b	0
	4	colourless	negative	negative	gram-negativ rod-shaped	d			sum c	0
	5	red	positive	positive	Aeromonas salmonicida/bestiarum	d			sum d	14
	6	beige	negative	negative	Bacillus simplex	d
	7	red	positive	positive	Aeromonas salmonicida/bestiarum	d
	8	red	positive	positive	Aeromonas salmonicida/bestiarum	d
	9	red	positive	negative	Aeromonas salmonicida/bestiarum	d
	10	colourless	negative	negative	gram-negativ rod-shaped	d
	11	colourless	negative	negative	Acinetobacter baumannii	d
	12	colourless	negative	negative	gram-negativ rod-shaped	d
	13	colourless	negative	positive	Pseudomonas anguilliseptica	d
	14	beige	negative	negative	Bacillus altidudinis/pumilus	d
Sample	colony	appearance on CCA with supplement	lactose	oxidase	MALDI-TOF	group			sum a	4
	1	pink	positive	negative	Pantotea agglomerans	a			sum b	0
	2	pink	positive	negative	Pantotea agglomerans	a			sum c	0
	3	pink	positive	negative	Pantotea agglomerans	a			sum d	0
	4	pink	positive	negative	Pantotea agglomerans	a
P9	colony	appearance on CCA without supplement	lactose	oxidase	MALDI-TOF	group
	1	pink	negative	negative	Bacillus altidudinis/pumilus	c
	2	colourless	negative	positive	Acinetobacter johnsonii	d
	3	beige	negative	positive	Bacillus altidudinis/pumilus	d			sum a	2
	4	pink	positive	negative	Lelliottia amnigena	a			sum b	0
	5	beige	negative	negative	Bacillus licheniformis	d			sum c	1
	6	beige	negative	negative	Bacillus altidudinis/pumilus	d			sum d	8
	7	beige	negative	negative	Bacillus cereus group	d
	8	yellow	negative	negative	Bacillus simplex	d
	9	pink	positive	positive	Aeromonas salmonicida/bestiarum	d
	10	yellow	negative	negative	Bacillus simplex	d
	11	pink	positive	negative	Pantotea agglomerans	a
Sample	colony	appearance on CCA with supplement	lactose	oxidase	MALDI-TOF	group
	1	pink	positive	negative	Buttiauxella agrestis	a			sum a	4
	2	colourless	negative	negative	Acinetobacter Iwolffii	d			sum b	0
	3	colourless	negative	negative	Acinetobacter Iwolffii	d			sum c	0
	4	red	positive	positive	gram-negativ rod-shaped	d			sum d	6
	5	pink	negative	negative	Buttiauxella agrestis	a
	6	pink	positive	negative	Rahnella aquatilis	a
	7	pink	positive	negative	Pectobacterium carotovorum	a
	8	colourless	negative	negative	Acinetobacter Iwolffii	d
	9	colourless	negative	negative	gram-negativ rod-shaped	d
	10	colourless	negative	positive	gram-negativ rod-shaped	d
P10	colony	appearance on CCA without supplement	lactose	oxidase	MALDI-TOF	group
	1	beige	negative	negative	Bacillus cereus group	d
	2	pink	positive	negative	Buttiauxella agrestis	a			sum a	5
	3	beige	negative	negative	Bacillus licheniformis	d			sum b	0
	4	colourless	negative	negative	gram-negativ rod-shaped	d			sum c	0
	5	colourless	negative	negative	Brucella spp.	d			sum d	7
	6	pink	positive	negative	Pantotea agglomerans	a
	7	pink	positive	negative	Lelliottia amnigena	a
	8	pink	positive	negative	Pantotea agglomerans	a
	9	beige	negative	negative	Brevibacillus spp.	d
	10	pink	negative	negative	Providenicia rettgeri	a
	11	colourless	negative	negative	Acinetobacter baumannii	d
	12	colourless	negative	positive	Pseudomonas fragi	d
Sample	colony	appearance on CCA with supplement	lactose	oxidase	MALDI-TOF	group
	1	pink	positive	negative	Rahnella aquatilis	a			sum a	4
	2	pink	positive	negative	Rahnella aquatilis	a			sum b	2
	3	beige	negative	negative	Acinetobacter johnsonii	d			sum c	0
	4	beige	negative	negative	Serratia fonticola	b			sum d	11
	5	beige	negative	negative	Serratia fonticola	b
	6	red	positive	positive	Aeromonas salmonicida/bestiarum	d
	7	colourless	negative	negative	Acinetobacter Iwolffii	d
	8	colourless	negative	negative	Acinetobacter Iwolffii	d
	9	colourless	negative	positive	Pseudomonas fluorescens	d
	10	colourless	negative	negative	Acinetobacter Iwolffii	d
	11	pink	positive	negative	Serratia quinivorans	a
	12	colourless	negative	negative	Acinetobacter haemolyticus	d
	13	colourless	negative	negative	Acinetobacter johnsonii	d
	14	colourless	negative	negative	Acinetobacter johnsonii	d
	15	colourless	negative	negative	gram-negativ rod-shaped	d
	16	colourless	negative	negative	Acinetobacter johnsonii	d
	17	pink	positive	negative	Serratia fonticola	a
P11	colony	appearance on CCA without supplement	lactose	oxidase	MALDI-TOF	group
	1	colourless	negative	negative	gram-positiv sp	d
	2	colourless	negative	negative	Acinetobacter johnsonii	d			sum a	7
	3	pink	negative	negative	Buttiauxella agrestis	a			sum b	0
	4	colourless	negative	negative	Acinetobacter Iwolffii	d			sum c	0
	5	colourless	negative	negative	Acinetobacter johnsonii	d			sum d	13
	6	beige	positive	negative	Bacillus licheniformis	d
	7	pink	positive	negative	Klebsiella oxytoca	a
	8	pink	positive	negative	Buttiauxella agrestis	a
	9	beige	positive	negative	Bacillus altidudinis/pumilus	d
	10	beige	positive	negative	Bacillus altidudinis/pumilus	d
	11	beige	negative	negative	bacillus simplex	d
	12	beige	negative	negative	Bacillus megaterium	d
	13	pink	positive	negative	Lelliottia amnigena	a
	14	colourless	negative	negative	Acinetobacter johnsonii	d
	15	pink	positive	negative	gram-negativ rod-shaped	a
	16	pink	positive	negative	Serratia fonticola	a
	17	beige	negative	negative	gram-positiv sp	d
	18	beige	negative	negative	Bacillus altidudinis/pumilus	d
	19	beige	negative	negative	Bacillus licheniformis	d
	20	pink	positive	negative	Enterobacter hormaechei	a
Sample	colony	appearance on CCA with supplement	lactose	oxidase	MALDI-TOF	group			sum a	3
	1	pink	positive	negative	Buttiauxella agrestis	a			sum b	0
	2	pink	positive	negative	Serratia fonticola	a			sum c	0
	3	beige	negative	negative	Serratia fonticola	a			sum d	0
P12	colony	appearance on CCA without supplement	lactose	oxidase	MALDI-TOF	group			sum a	2
	1	blue	positive	negative	Escherichia coli	a			sum b	0
	2	blue	positive	negative	Escherichia coli	a			sum c	0
Sample	colony	appearance on CCA with supplement	lactose	oxidase	MALDI-TOF	group			sum d	0
	1	colourless	negative	negative	Yersinia enterocolitica	b			sum a	1
	2	pink	positive	negative	Serratia fonticola	a			sum b	1
P13	colony	appearance on CCA without supplement	lactose	oxidase	MALDI-TOF	group			sum c	0
	1	pink	positive	negative	Serratia fonticola	a			sum d	0
Sample	colony	appearance on CCA with supplement	lactose	oxidase	MALDI-TOF	group			sum a	1
	1	pink	positive	negative	Lelliottia amnigena	a			sum b	0
	2	pink	positive	negative	Lelliottia amnigena	a			sum c	0
	3	pink	positive	negative	Lelliottia amnigena	a			sum d	0
	4	pink	positive	negative	Kluyvera cryocrescens	a
	5	pink	positive	negative	Lelliottia amnigena	a
	6	pink	positive	negative	Lelliottia amnigena	a
	7	pink	positive	negative	Lelliottia amnigena	a			sum a	10
	8	pink	positive	negative	Buttiauxella agrestis	a			sum b	4
	9	pink	positive	negative	Lelliottia amnigena	a			sum c	0
	10	beige	negative	negative	Pantotea agglomerans	b			sum d	2
	11	pink	negative	positive	Aeromonas media	d
	12	beige	positive	negative	Pantotea agglomerans	b
	13	pink	positive	negative	Lelliottia amnigena	a
	14	beige	negative	negative	Serratia liquefaciens	b
	15	beige	negative	negative	Serratia liquefaciens	b
	16	colourless	negative	positive	gram-negativ rod-shaped	d
P14	colony	appearance on CCA without supplement	lactose	oxidase	MALDI-TOF	group
	1	pink	positive	positive	Aeromonas media	d
	2	pink	positive	positive	Aeromonas media	d
	3	pink	positive	positive	Aeromonas media	d			sum a	8
	4	pink	positive	negative	Lelliottia amnigena	a			sum b	1
	5	pink	positive	negative	Kluyvera cryocrescens	a			sum c	0
	6	pink	positive	positive	Aeromonas media	d			sum d	17
	7	pink	positive	positive	Aeromonas media	d
	8	pink	positive	negative	Kluyvera cryocrescens	a
	9	pink	positive	positive	Aeromonas media	d
	10	pink	positive	negative	Lelliottia amnigena	a
	11	pink	negative	positive	Aeromonas media	d
	12	pink	positive	positive	Aeromonas media	d
	13	pink	positive	negative	Lelliottia amnigena	a
	14	pink	positive	negative	Kluyvera cryocrescens	a
	15	beige	negative	negative	bacillus simplex	d
	16	beige	negative	negative	Serratia liquefaciens	b
	17	pink	negative	positive	Aeromonas salmonicida/bestiarum	d
	18	pink	positive	positive	Aeromonas salmonicida/bestiarum	d
	19	pink	positive	positive	Aeromonas media	d
	20	beige	negative	negative	Bacillus simplex	d
	21	colourless	positive	negative	Curtobacterium flaccumfaciens	d
	22	pink	positive	negative	Lelliottia amnigena	a
	23	pink	positive	positive	Aeromonas media	d
	24	pink	positive	negative	Lelliottia amnigena	a
	25	red	negative	positive	Aeromonas salmonicida/bestiarum	d
	26	red	negative	positive	Aeromonas salmonicida/bestiarum	d
Sample	colony	appearance on CCA with supplement	lactose	oxidase	MALDI-TOF	group
	1	pink	positive	negative	Lelliottia amnigena	a
	2	pink	positive	negative	Lelliottia amnigena	a			sum a	8
	3	pink	positive	negative	Lelliottia amnigena	a			sum b	2
	4	pink	positive	negative	Lelliottia amnigena	a			sum c	0
	5	pink	positive	negative	Lelliottia amnigena	a			sum d	0
	6	pink	positive	negative	Lelliottia amnigena	a
	7	pink	positive	negative	Lelliottia amnigena	a
	8	pink	positive	negative	Pantotea agglomerans	a
	9	beige	positive	negative	Pantotea agglomerans	b
	10	beige	negative	negative	Yersinia enterocolitica	b
P15	colony	appearance on CCA without supplement	lactose	oxidase	MALDI-TOF	group
	1	pink	positive	negative	Siccibacter turicensis	a
	2	pink	positive	negative	Lelliottia amnigena	a			sum a	7
	3	colourless	negative	negative	Acinetobacter Iwolffii	d			sum b	2
	4	pink	positive	positive	Aeromonas salmonicida/bestiarum	d			sum c	1
	5	colourless	negative	negative	Acinetobacter Iwolffii	d			sum d	12
	6	pink	positive	negative	Bacillus altidudinis/pumilus	c
	7	pink	positive	negative	Pantotea agglomerans	a
	8	beige	negative	negative	Bacillus altidudinis/pumilus	d
	9	yellow	negative	negative	Pantotea agglomerans	b
	10	beige	negative	negative	Bacillus altidudinis/pumilus	d
	11	pink	positive	negative	gram-negativ rod-shaped	a
	12	pink	positive	negative	gram-negativ rod-shaped	a
	13	purple	positive	negative	Pseudescherichia vulneris	a
	14	pink	positive	negative	Lelliottia amnigena	a
	15	beige	negative	negative	Serratia fonticola	b
	16	beige	negative	negative	Bacillus licheniformis	d
	17	beige	positive	negative	Bacillus altidudinis/pumilus	d
	18	beige	negative	negative	Bacillus licheniformis	d
	19	beige	negative	negative	Bacillus simplex	d
	20	beige	negative	negative	Bacillus altidudinis/pumilus	d
	21	beige	negative	negative	Bacillus altidudinis/pumilus	d
	22	beige	negative	negative	Bacillus altidudinis/pumilus	d
Sample	colony	appearance on CCA with supplement	lactose	oxidase	MALDI-TOF	group
	1	pink	negative	positive	Aeromonas media	a			sum a	10
	2	colourless	negative	positive	Pseudomonas fluorescens	a			sum b	2
	3	pink	positive	positive	Aeromonas media	a			sum c	0
	4	beige	negative	negative	Serratia liquefaciens	a			sum d	1
	5	pink	positive	positive	Aeromonas media	a
	6	beige	negative	negative	Hafnia alvei	a
	7	pink	positive	negative	Buttiauxella agrestis	a
	8	colourless	negative	positive	Pseudomonas fluorescens	a
	9	pink	positive	negative	Citrobacter braakii	a
	10	colourless	negative	positive	Pseudomonas putida	b
	11	beige	negative	negative	gram-negativ rod-shaped	d
	12	pink	positive	positive	Aeromonas media	b
	13	pink	positive	positive	Aeromonas salmonicida/bestiarum	a
P16	colony	appearance on CCA without supplement	lactose	oxidase	MALDI-TOF	group
	1	pink	positive	positive	Aeromonas media	d
	2	pink	positive	negative	Aeromonas media	d			sum a	8
	3	beige	negative	negative	Serratia liquefaciens	b			sum b	2
	4	pink	positive	positive	Aeromonas media	d			sum c	0
	5	beige	negative	positive	Pseudomonas aeruginosa	d			sum d	13
	6	pink	positive	negative	Citrobacter braakii	a
	7	pink	positive	negative	Citrobacter braakii	a
	8	pink	positive	positive	Aeromonas media	d
	9	beige	negative	negative	Serratia liquefaciens	b
	10	pink	positive	negative	Citrobacter braakii	a
	11	pink	positive	negative	Citrobacter braakii	a
	12	pink	positive	negative	Citrobacter braakii	a
	13	pink	positive	negative	Citrobacter braakii	a
	14	pink	positive	negative	Citrobacter braakii	a
	15	beige	negative	negative	Bacillus cereus group	d
	16	red	positive	positive	Aeromonas salmonicida/bestiarum	d
	17	pink	positive	positive	Aeromonas salmonicida/bestiarum	d
	18	pink	positive	negative	Buttiauxella agrestis	a
	19	pink	positive	positive	Aeromonas salmonicida/bestiarum	d
	20	red	positive	positive	Aeromonas salmonicida/bestiarum	d
	21	red	positive	positive	Aeromonas salmonicida/bestiarum	d
	22	red	positive	positive	Aeromonas salmonicida/bestiarum	d
	23	red	positive	positive	Aeromonas salmonicida/bestiarum	d
Sample	colony	appearance on CCA with supplement	lactose	oxidase	MALDI-TOF	group
	1	pink	positive	positive	Aeromonas salmonicida/bestiarum	d
	2	pink	positive	positive	Aeromonas salmonicida/bestiarum	d			sum a	4
	3	pink	positive	positive	Aeromonas salmonicida/bestiarum	d			sum b	0
	4	colourless	negative	negative	Acinetobacter johnsonii	d			sum c	1
	5	pink	positive	negative	Buttiauxella agrestis	a			sum d	13
	6	pink	positive	negative	Buttiauxella agrestis	a
	7	pink	positive	negative	Buttiauxella agrestis	a
	8	pink	positive	negative	Buttiauxella agrestis	a
	9	colourless	negative	negative	Acinetobacter calcoaceticus	d
	10	colourless	negative	negative	Acinetobacter johnsonii	d
	11	colourless	negative	positive	Acinetobacter johnsonii	d
	12	colourless	negative	negative	Acinetobacter johnsonii	d
	13	colourless	negative	negative	Acinetobacter calcoaceticus	d
	14	colourless	negative	negative	gram-negativ rod-shaped	d
	15	colourless	negative	negative	gram-negativ rod-shaped	d
	16	colourless	negative	negative	gram-negativ rod-shaped	d
	17	pink	positive	negative	Eubacterium limosum	c
	18	pink	positive	positive	Aeromonas salmonicida/bestiarum	d
P17	colony	appearance on CCA without supplement	lactose	oxidase	MALDI-TOF	group
	1	pink	positive	positive	Aeromonas salmonicida/bestiarum	d			sum a	3
	2	pink	negative	positive	Aeromonas salmonicida/bestiarum	d			sum b	0
	3	pink	positive	positive	Aeromonas salmonicida/bestiarum	d			sum c	2
	4	pink	positive	negative	gram-negativ rod-shaped	a			sum d	16
	5	pink	positive	positive	Aeromonas salmonicida/bestiarum	d
	6	beige	negative	negative	Bacillus licheniformis	d
	7	pink	negative	positive	Aeromonas salmonicida/bestiarum	d
	8	pink	negative	positive	Aeromonas salmonicida/bestiarum	d
	9	pink	negative	positive	Aeromonas salmonicida/bestiarum	d
	10	pink	positive	positive	Aeromonas salmonicida/bestiarum	d
	11	blue	positive	negative	gram-positiv cocci	c
	12	pink	positive	positive	Aeromonas salmonicida/bestiarum	d
	13	blue	positive	negative	Staphylococcus equorum	c
	14	pink	positive	positive	Aeromonas salmonicida/bestiarum	d
	15	colourless	negative	positive	Pseudomonas fluorescens	d
	16	pink	positive	positive	Aeromonas salmonicida/bestiarum	d
	17	colourless	negative	positive	Pseudomonas fluorescens	d
	18	pink	negative	positive	Aeromonas salmonicida/bestiarum	d
	19	pink	positive	negative	Buttiauxella agrestis	a
	20	pink	positive	negative	Buttiauxella agrestis	a
	21	colourless	positive	negative	Bacillus licheniformis	d
Sample	colony	appearance on CCA with supplement	lactose	oxidase	MALDI-TOF	group			sum a	1
	1	beige	negative	negative	Serratia liquefaciens	d			sum b	0
	2	beige	positive	negative	Serratia liquefaciens	d			sum c	0
	3	beige	negative	negative	Serratia liquefaciens	d			sum d	4
	4	pink	positive	negative	Buttiauxella agrestis	d
	5	beige	negative	negative	gram-negativ rod-shaped	a
P18	colony	appearance on CCA without supplement	lactose	oxidase	MALDI-TOF	group
	1	pink	positive	negative	Buttiauxella agrestis	a			sum a	6
	2	pink	positive	negative	Serratia liquefaciens	a			sum b	2
	3	beige	positive	negative	Serratia liquefaciens	b			sum c	0
	4	pink	positive	negative	Buttiauxella agrestis	a			sum d	3
	5	pink	negative	positive	Aeromonas salmonicida/bestiarum	d
	6	pink	positive	negative	Buttiauxella agrestis	a
	7	pink	positive	positive	Aeromonas salmonicida/bestiarum	d
	8	red	positive	positive	Aeromonas salmonicida/bestiarum	d
	9	pink	positive	negative	Buttiauxella agrestis	a
	10	colourless	negative	negative	Serratia quinivorans	b
	11	pink	positive	negative	Buttiauxella agrestis	a
Sample	colony	appearance on CCA with supplement	lactose	oxidase	MALDI-TOF	group
	1	pink	positive	negative	Buttiauxella agrestis	a
	2	pink	positive	negative	Buttiauxella agrestis	a			sum a	13
	3	pink	positive	negative	Buttiauxella agrestis	a			sum b	1
	4	pink	positive	negative	Buttiauxella agrestis	a			sum c	0
	5	beige	positive	negative	Pantotea agglomerans	b			sum d	0
	6	pink	positive	negative	Buttiauxella agrestis	a
	7	pink	positive	negative	Buttiauxella agrestis	a
	8	pink	positive	negative	Buttiauxella agrestis	a
	9	pink	positive	negative	Buttiauxella agrestis	a
	10	pink	positive	negative	Buttiauxella agrestis	a
	11	pink	positive	negative	Buttiauxella agrestis	a
	12	pink	positive	negative	Buttiauxella agrestis	a
	13	pink	positive	negative	Buttiauxella agrestis	a
	14	pink	positive	negative	Buttiauxella agrestis	a
P19	colony	appearance on CCA without supplement	lactose	oxidase	MALDI-TOF	group
	1	pink	positive	negative	Buttiauxella agrestis	a			sum a	12
	2	pink	positive	negative	Buttiauxella agrestis	a			sum b	0
	3	colourless	negative	negative	Bacillus cereus group	d			sum c	0
	4	pink	positive	negative	Buttiauxella agrestis	a			sum d	6
	5	pink	positive	negative	Buttiauxella agrestis	a
	6	pink	positive	negative	Buttiauxella agrestis	a
	7	pink	positive	positive	Aeromonas salmonicida/bestiarum	d
	8	pink	positive	positive	Aeromonas salmonicida/bestiarum	d
	9	pink	positive	negative	Buttiauxella agrestis	a
	10	pink	positive	negative	Buttiauxella agrestis	a
	11	pink	positive	positive	Aeromonas salmonicida/bestiarum	d
	12	pink	positive	negative	Buttiauxella agrestis	a
	13	pink	positive	negative	Buttiauxella agrestis	a
	14	pink	negative	positive	Aeromonas salmonicida/bestiarum	d
	15	pink	positive	positive	Aeromonas salmonicida/bestiarum	d
	16	pink	positive	negative	Buttiauxella agrestis	a
	17	pink	positive	negative	Buttiauxella agrestis	a
	18	pink	positive	negative	Buttiauxella agrestis	a
Sample	colony	appearance on CCA with supplement	lactose	oxidase	MALDI-TOF	group
	1	pink	positive	negative	Buttiauxella agrestis	a			sum a	7
	2	beige	negative	negative	Serratia liquefaciens	b			sum b	4
	3	pink	positive	negative	Buttiauxella agrestis	a			sum c	0
	4	pink	positive	negative	Buttiauxella agrestis	a			sum d	0
	5	pink	positive	negative	Buttiauxella agrestis	a
	6	beige	positive	negative	Pseudescherichia vulneris	b
	7	beige	negative	negative	Hafnia alvei	b
	8	pink	positive	negative	Buttiauxella agrestis	a
	9	beige	negative	negative	Serratia liquefaciens	b
	10	pink	positive	negative	Buttiauxella agrestis	a
	11	pink	positive	negative	Buttiauxella agrestis	a
P20	colony	appearance on CCA without supplement	lactose	oxidase	MALDI-TOF	group
	1	red	positive	positive	Aeromonas salmonicida/bestiarum	d			sum a	2
	2	red	positive	positive	Aeromonas salmonicida/bestiarum	d			sum b	2
	3	pink	positive	negative	Serratia plymuthica	a			sum c	0
	4	pink	positive	positive	Aeromonas salmonicida/bestiarum	d			sum d	19
	5	beige	negative	negative	Serratia liquefaciens	b
	6	pink	positive	positive	Aeromonas salmonicida/bestiarum	d
	7	beige	negative	negative	Bacillus simplex	d
	8	pink	positive	positive	Aeromonas salmonicida/bestiarum	d
	9	pink	positive	positive	Aeromonas salmonicida/bestiarum	d
	10	pink	positive	negative	Rahnella aquatilis	a
	11	pink	positive	positive	Aeromonas salmonicida/bestiarum	d
	12	pink	positive	positive	Aeromonas salmonicida/bestiarum	d
	13	pink	positive	positive	Aeromonas salmonicida/bestiarum	d
	14	pink	positive	positive	Aeromonas salmonicida/bestiarum	d
	15	colourless	negative	negative	Bacillus simplex	d
	16	pink	positive	positive	Aeromonas salmonicida/bestiarum	d
	17	pink	positive	positive	Aeromonas salmonicida/bestiarum	d
	18	pink	positive	positive	Aeromonas salmonicida/bestiarum	d
	19	pink	positive	positive	Aeromonas salmonicida/bestiarum	d
	20	pink	positive	positive	Aeromonas salmonicida/bestiarum	d
	21	red	positive	positive	Aeromonas salmonicida/bestiarum	d
	22	pink	positive	positive	Aeromonas salmonicida/bestiarum	d
	23	colourless	negative	negative	Hafnia alvei	b
Sample	colony	appearance on CCA with supplement	lactose	oxidase	MALDI-TOF	group
	1	pink	positive	positive	Aeromonas salmonicida/bestiarum	d			sum a	10
	2	pink	positive	negative	Buttiauxella agrestis	a			sum b	2
	3	pink	positive	negative	Buttiauxella agrestis	a			sum c	0
	4	pink	positive	positive	Aeromonas salmonicida/bestiarum	d			sum d	4
	5	pink	positive	negative	Buttiauxella agrestis	a
	6	pink	positive	negative	Buttiauxella agrestis	a
	7	beige	negative	negative	Serratia liquefaciens	b
	8	beige	negative	negative	Serratia liquefaciens	b
	9	pink	positive	negative	Serratia fonticola	a
	10	pink	positive	negative	Buttiauxella agrestis	a
	11	pink	positive	negative	Buttiauxella agrestis	a
	12	pink	positive	negative	Serratia fonticola	a
	13	pink	positive	positive	Aeromonas salmonicida/bestiarum	d
	14	pink	positive	negative	Serratia liquefaciens	a
	15	pink	positive	negative	Rahnella aquatilis	a
	16	pink	positive	positive	Aeromonas salmonicida/bestiarum	d
P21	colony	appearance on CCA without supplement	lactose	oxidase	MALDI-TOF	group
	1	pink	positive	negative	Buttiauxella agrestis	a			sum a	13
	2	pink	positive	negative	Rahnella aquatilis	a			sum b	1
	3	pink	positive	negative	Buttiauxella agrestis	a			sum c	0
	4	pink	positive	negative	Buttiauxella agrestis	a			sum d	7
	5	pink	positive	positive	Aeromonas salmonicida/bestiarum	d
	6	red	positive	positive	Aeromonas salmonicida/bestiarum	d
	7	pink	positive	positive	Aeromonas salmonicida/bestiarum	d
	8	pink	positive	negative	Buttiauxella agrestis	a
	9	pink	positive	negative	Rahnella aquatilis	a
	10	pink	positive	negative	Serratia fonticola	a
	11	pink	positive	negative	Rahnella aquatilis	a
	12	pink	positive	positive	Aeromonas salmonicida/bestiarum	d
	13	pink	positive	negative	Buttiauxella agrestis	a
	14	pink	positive	negative	Buttiauxella agrestis	a
	15	colourless	negative	negative	Bacillus licheniformis	d
	16	pink	positive	negative	Buttiauxella agrestis	a
	17	colourless	negative	negative	Serratia liquefaciens	b
	18	red	negative	positive	Aeromonas salmonicida/bestiarum	d
	19	pink	positive	negative	Buttiauxella agrestis	a
	20	pink	positive	positive	Aeromonas salmonicida/bestiarum	d
	21	pink	positive	negative	Buttiauxella agrestis	a
