# Supplementary material for: Cefsulodin and Vancomycin: A Supplement for Chromogenic Coliform Agar for Detection of Escherichia coli and Coliform Bacteria from Different Water Sources
Source: Microorganisms. 2022 Dec 16;10(12):2499. doi: 10.3390/microorganisms10122499 (PMC9783415; doi:10.3390/microorganisms10122499)
Supplement: Supplementary file 1 [file microorganisms-10-02499-s001.zip › microorganisms-2108105-supplementary/Table S2_relative_trueness_data.xlsx]

## Sheet: categories
category	type	unit
		A with E.coli, Klebsiella aerogenes
	A	B with E.coli, Klebsiella aerogenes
		C with E.coli, Klebsiella aerogenes
		D with E.coli, Klebsiella aerogenes
	B	A with E.coli, Klebsiella aerogenes
1		B with E.coli, Klebsiella aerogenes
		C with E.coli, Klebsiella aerogenes
	C	D with E.coli, Klebsiella aerogenes
		A with E.coli, Klebsiella aerogenes
		B with E.coli, Klebsiella aerogenes
	D	C with E.coli, Klebsiella aerogenes
		D with E.coli, Klebsiella aerogenes
		E with E.coli, Klebsiella aerogenes
	E	F with E.coli, Klebsiella aerogenes
		G with E.coli, Klebsiella aerogenes
		H with E.coli, Klebsiella aerogenes
	F	E with E.coli, Klebsiella aerogenes
		F with E.coli, Klebsiella aerogenes
2		G with E.coli, Klebsiella aerogenes
	G	H with E.coli, Klebsiella aerogenes
		E with E.coli, Klebsiella aerogenes
		F with E.coli, Klebsiella aerogenes
	H	G with E.coli, Klebsiella aerogenes
		H with E.coli, Klebsiella aerogenes
		I with E.coli, Klebsiella aerogenes
	I	J with E.coli, Klebsiella aerogenes
		K with E.coli, Klebsiella aerogenes
		L with E.coli, Klebsiella aerogenes
	J	I with E.coli, Klebsiella aerogenes
		J with E.coli, Klebsiella aerogenes
3		K with E.coli, Klebsiella aerogenes
	K	L with E.coli, Klebsiella aerogenes
		I with E.coli, Klebsiella aerogenes
		J with E.coli, Klebsiella aerogenes
	L	K with E.coli, Klebsiella aerogenes
		L with E.coli, Klebsiella aerogenes

## Sheet: Data category 1 E.coli
			Data category α with contamination of E.coli
						reference methode		alternative methode
contamination level	item	technican	cultivation media	incubation temperature	incubation time	Reference replicate 1	Reference replicate 2	Reference replicate 1	Reference replicate 2	setting
	A_1	1	a	34.5	21	23	30	25	28	1
		2	b	37	24	18	28	16	22	2
	D_4	1	b	34.5	24	28	24	28	14	3
low		2	a	37	21	24	25	21	32	4
	C_7	1	b	37	21	24	23	22	25	5
		2	a	34.5	24	27	25	23	28	6
	B_10	1	a	37	24	22	25	23	32	7
		2	b	34.5	21	28	33	25	22	8
	B_2	1	a	34.5	21	63	49	64	47	1
		2	b	37	24	47	48	44	55	2
	A_5	1	b	34.5	24	58	47	44	58	3
middle		2	a	37	21	46	54	51	50	4
	D_8	1	b	37	21	59	61	58	50	5
		2	a	34.5	24	48	62	54	61	6
	C_11	1	a	37	24	58	49	62	61	7
		2	b	34.5	21	51	61	52	50	8
	C_3	1	a	34.5	21	90	108	88	103	1
		2	b	37	24	108	85	89	104	2
	B_6	1	b	34.5	24	93	107	87	96	3
high		2	a	37	21	93	112	99	115	4
	A_9	1	b	37	21	88	87	86	96	5
		2	a	34.5	24	95	105	102	94	6
	D_12	1	a	37	24	102	90	104	92	7
		2	b	34.5	21	95	89	79	106	8

## Sheet: Data cotegory 2 E.coli
			Data category β with contamination of E.coli
						reference methode		alternative methode
contamination level	item	technican	cultivation media	incubation temperature	incubation time	Reference replicate 1	Reference replicate 2	Reference replicate 1	Reference replicate 2	setting
	E_1	1	a	34.5	21	10	8	10	14	1
		2	b	37	24	17	17	14	14	2
	H_4	1	b	34.5	24	8	14	10	13	3
low		2	a	37	21	13	12	11	6	4
	G_7	1	b	37	21	11	15	6	18	5
		2	a	34.5	24	14	10	5	15	6
	F_10	1	a	37	24	16	12	13	14	7
		2	b	34.5	21	17	15	12	10	8
	F_2	1	a	34.5	21	31	24	21	22	1
		2	b	37	24	26	29	20	23	2
	E_5	1	b	34.5	24	22	24	27	20	3
middle		2	a	37	21	26	25	21	22	4
	H_8	1	b	37	21	23	25	23	29	5
		2	a	34.5	24	22	27	25	24	6
	G_11	1	a	37	24	25	28	22	26	7
		2	b	34.5	21	29	27	22	22	8
	G_3	1	a	34.5	21	47	39	41	42	1
		2	b	37	24	50	36	40	38	2
	F_6	1	b	34.5	24	47	56	45	39	3
high		2	a	37	21	40	42	51	53	4
	E_9	1	b	37	21	41	50	44	37	5
		2	a	34.5	24	51	53	34	37	6
	H_12	1	a	37	24	45	55	37	30	7
		2	b	34.5	21	46	52	44	39	8

## Sheet: Data category 3 E.coli
			Data category γ with contamination of E.coli
						reference methode		alternative methode
contamination level	item	technican	cultivation media	incubation temperature	incubation time	Reference replicate 1	Reference replicate 2	Reference replicate 1	Reference replicate 2	setting
	I_1	1	a	34.5	21	11	14	6	13	1
		2	b	37	24	13	9	11	15	2
	L_4	1	b	34.5	24	14	12	10	9	3
low		2	a	37	21	15	12	11	12	4
	K_7	1	b	37	21	10	13	8	11	5
		2	a	34.5	24	15	14	5	10	6
	J_10	1	a	37	24	12	13	14	9	7
		2	b	34.5	21	15	14	12	10	8
	J_2	1	a	34.5	21	24	28	19	22	1
		2	b	37	24	27	24	23	18	2
	I_5	1	b	34.5	24	25	22	24	23	3
middle		2	a	37	21	26	22	20	18	4
	L_8	1	b	37	21	20	25	24	22	5
		2	a	34.5	24	25	29	17	20	6
	K_11	1	a	37	24	26	24	19	21	7
		2	b	34.5	21	28	25	22	20	8
	K_3	1	a	34.5	21	40	39	41	42	1
		2	b	37	24	44	42	38	30	2
	J_6	1	b	34.5	24	44	46	43	41	3
high		2	a	37	21	31	44	42	43	4
	I_9	1	b	37	21	44	48	40	44	5
		2	a	34.5	24	39	43	41	38	6
	L_12	1	a	37	24	45	41	39	43	7
		2	b	34.5	21	40	39	40	41	8

## Sheet: Data category 1 K. aerogenes
			Data category α with contamination of K. aerogenes
						reference methode		alternative methode
contamination level	item	technican	cultivation media	incubation temperature	incubation time	Reference replicate 1	Reference replicate 2	Reference replicate 1	Reference replicate 2	setting
	A_1	1	a	34.5	21	20	22	24	21	1
		2	b	37	24	19	21	25	16	2
	D_4	1	b	34.5	24	17	26	24	19	3
low		2	a	37	21	19	22	21	25	4
	C_7	1	b	37	21	13	19	20	20	5
		2	a	34.5	24	20	23	13	18	6
	B_10	1	a	37	24	26	24	25	23	7
		2	b	34.5	21	21	22	21	24	8
	B_2	1	a	34.5	21	53	45	48	52	1
		2	b	37	24	52	42	43	40	2
	A_5	1	b	34.5	24	50	52	49	53	3
middle		2	a	37	21	47	50	50	42	4
	D_8	1	b	37	21	51	47	41	52	5
		2	a	34.5	24	47	52	53	56	6
	C_11	1	a	37	24	43	56	42	44	7
		2	b	34.5	21	39	59	46	40	8
	C_3	1	a	34.5	21	71	70	65	68	1
		2	b	37	24	68	66	65	68	2
	B_6	1	b	34.5	24	61	69	76	78	3
high		2	a	37	21	74	63	63	69	4
	A_9	1	b	37	21	62	65	63	72	5
		2	a	34.5	24	75	69	70	65	6
	D_12	1	a	37	24	67	60	62	77	7
		2	b	34.5	21	71	68	66	75	8

## Sheet: Data category 2 K. aerogenes
			Data category β with contamination of K. aerogenes
						reference methode		alternative methode
contamination level	item	technican	cultivation media	incubation temperature	incubation time	Reference replicate 1	Reference replicate 2	Reference replicate 1	Reference replicate 2	setting
	E_1	1	a	34.5	21	24	20	18	26	1
		2	b	37	24	15	16	18	23	2
	H_4	1	b	34.5	24	24	21	17	19	3
low		2	a	37	21	23	22	18	21	4
	G_7	1	b	37	21	21	31	21	30	5
		2	a	34.5	24	19	27	21	15	6
	F_10	1	a	37	24	26	24	24	14	7
		2	b	34.5	21	16	29	25	17	8
	F_2	1	a	34.5	21	54	53	48	49	1
		2	b	37	24	46	49	42	46	2
	E_5	1	b	34.5	24	52	58	43	42	3
middle		2	a	37	21	46	52	43	56	4
	H_8	1	b	37	21	57	58	51	47	5
		2	a	34.5	24	55	51	48	47	6
	G_11	1	a	37	24	58	49	49	48	7
		2	b	34.5	21	45	58	53	56	8
	G_3	1	a	34.5	21	69	70	73	73	1
		2	b	37	24	64	71	63	65	2
	F_6	1	b	34.5	24	72	68	72	83	3
high		2	a	37	21	70	64	75	66	4
	E_9	1	b	37	21	67	82	70	78	5
		2	a	34.5	24	69	73	66	72	6
	H_12	1	a	37	24	75	64	66	76	7
		2	b	34.5	21	69	75	74	71	8

## Sheet: Data category 3 K. aerogenes
			Data category γ with contamination of K. aerogenes
						reference methode		alternative methode
contamination level	unit	technican	cultivation media	incubation temperature	incubation time	sample 1	sample 2	sample 1	sample 2	setting
	I_1	1	a	34.5	21	17	22	10	16	1
		2	b	37	24	16	15	14	11	2
	L_4	1	b	34.5	24	16	14	15	24	3
low		2	a	37	21	11	19	14	15	4
	K_7	1	b	37	21	19	16	26	15	5
		2	a	34.5	24	17	13	12	14	6
	J_10	1	a	37	24	16	22	11	19	7
		2	b	34.5	21	16	17	22	16	8
	J_2	1	a	34.5	21	39	36	32	34	1
		2	b	37	24	28	31	32	33	2
	I_5	1	b	34.5	24	35	40	33	30	3
middle		2	a	37	21	33	34	39	34	4
	L_8	1	b	37	21	48	38	36	30	5
		2	a	34.5	24	31	38	30	39	6
	K_11	1	a	37	24	31	32	36	33	7
		2	b	34.5	21	33	29	31	34	8
	K_3	1	a	34.5	21	63	55	54	49	1
		2	b	37	24	51	49	53	51	2
	J_6	1	b	34.5	24	51	53	45	48	3
high		2	a	37	21	51	58	53	46	4
	I_9	1	b	37	21	50	56	52	53	5
		2	a	34.5	24	53	50	51	46	6
	L_12	1	a	37	24	52	48	51	49	7
		2	b	34.5	21	59	49	52	47	8
